# Supplementary material for: Identification and functional characterization of the dirigent gene family in Phryma leptostachya and the contribution of PlDIR1 in lignan biosynthesis
Source: BMC Plant Biol. 2023 May 31;23:291. doi: 10.1186/s12870-023-04297-6 (PMC10230778; doi:10.1186/s12870-023-04297-6)
Supplement: Supplementary file 1 — Additional file 1: Supplementary Table S1. Sequence relatedness of PlDIRs. [file 12870_2023_4297_MOESM1_ESM.xlsx]

## Sheet: Sheet1
Supplementary Table S1. Sequence relatedness of PlDIRs
	PlDIR1 (DIR-a)	PlDIR2 (DIR-a)	PlDIR3 (DIR-g)	PlDIR4 (DIR-g)	PlDIR5 (DIR-g)	PlDIR6 (DIR-g)	PlDIR7 (DIR-g)	PlDIR8 (DIR-g)	PlDIR9 (DIR-g)	PlDIR10 (DIR-b/d)	PlDIR11 (DIR-g)	PlDIR12 (DIR-g)	PlDIR13 (DIR-e)	PlDIR14 (DIR-g)	PlDIR15 (DIR-b/d)
PlDIR1 (DIR-a)	-
PlDIR2 (DIR-a)	93.6	-
PlDIR3 (DIR-g)	20.6	18.6	-	19.6
PlDIR4 (DIR-g)	23.2	21.4	28.6	-	24.4
PlDIR5 (DIR-g)	24	22.1	29.1	91	-	41.55
PlDIR6 (DIR-g)	27.4	25.9	38.9	39.4	42.9	-	34.9
PlDIR7 (DIR-g)	25.7	26.2	37	36.5	38	55.8	-	36.5333
PlDIR8 (DIR-g)	24.5	24.5	40.3	33.5	37.1	49.3	48.3	-	36.7857
PlDIR9 (DIR-g)	25	24	30.3	28.7	33.2	35.4	32.6	34.3	-	30.4375
PlDIR10 (DIR-b/d)	23.6	24.3	37.5	36.6	40.5	54.5	59.8	46.3	32.6	-	39.5222
PlDIR11 (DIR-g)	22.2	22.7	27.7	56.7	60.7	38	44	38.9	29.5	41.7	-	38.21
PlDIR12 (DIR-g)	20	35.7	35.6	29.2	31.9	36.3	35.9	36.8	30.1	34.8	34.3	-	32.7818
PlDIR13 (DIR-e)	19.8	19.3	18.6	20.1	21.2	21	19.5	22	21.2	21	21.2	19.6	-	20.375
PlDIR14 (DIR-g)	23.6	23.5	26.9	29	31.9	33.9	33.5	29.8	33.9	31.4	32.6	26.4	18.7	-	28.8538
PlDIR15 (DIR-b/d)	25.4	26.2	35.5	34.4	34.9	39.2	35.3	37.3	49.7	36.6	33.9	30.1	22.5	38.8	-
