# Supplementary material for: Identification and functional characterization of the dirigent gene family in Phryma leptostachya and the contribution of PlDIR1 in lignan biosynthesis
Source: BMC Plant Biol. 2023 May 31;23:291. doi: 10.1186/s12870-023-04297-6 (PMC10230778; doi:10.1186/s12870-023-04297-6)
Supplement: Supplementary file 2 — Additional file 2: Supplementary Table S2. Identified motifs of PlDIR genes. [file 12870_2023_4297_MOESM2_ESM.xlsx]

## Sheet: Sheet1
Supplementary Table S2. Identified motifs of PlDIR genes.
Motif	E Value	Sites number	Site Width	Consensus Sequence	Motif Logo
1	2.8e-219	15	41	YNGSTJTVLGRNPJFNKERELPVVGGTGVFRMARGYAISTT
2	2.2e-142	15	30	PTTFGQVRVLDDPJTAGPDPSSQEVGRAQG
3	5.1e-63	15	21	KEKLTKLHFYIQDVLGGPNAT
4	4.4e-42	10	21	FADLKEVALTMNLNFYFTSGE
5	1.4e-23	9	11	VWEVARAEITS
6	6.4e-20	8	20	HSYDLTTGYGVLEYTVYVLH
7	1.8e-08	2	29	GEIRISSIILILAIWGAYADEPLPQGSVC
8	3.7e-08	6	15	QIPKAEDEWFKNLNQ
9	2.8e-07	2	29	MATRTQVAAALFLCLLISSVTAYKRKPRP
10	1.8e-07	2	21	DSFEGDVYFRLRVDINLYECW
11	2.7e-07	2	21	MYJYDQWIPYGAWLGFSFLFN
12	0.00074	2	20	HNATAAIVGSPQWGNKTTVA
