# Supplementary material for: Identification and functional characterization of the dirigent gene family in Phryma leptostachya and the contribution of PlDIR1 in lignan biosynthesis
Source: BMC Plant Biol. 2023 May 31;23:291. doi: 10.1186/s12870-023-04297-6 (PMC10230778; doi:10.1186/s12870-023-04297-6)
Supplement: Supplementary file 4 — Additional file 4: Supplementary Table S3. Selected co-expression genes list. [file 12870_2023_4297_MOESM4_ESM.xlsx]

## Sheet: Table S2
Supplementary Table S3. Selected co-expression genes list
Gene number in transcriptome	Gene name	Expression levels
DIR		Leaf_1 FPKM	Leaf_2 FPKM	Leaf_3 FPKM	Leaf_4 FPKM	Root_1 FPKM	Root_2 FPKM	Root_3 FPKM	Root_4 FPKM	Stem_1 FPKM	Stem_2 FPKM	Stem_3 FPKM	Stem_4 FPKM
Cluster_62275	PlDIR1	37.63	329.48	179.84	212.1	153.41	13.88	44.41	172.73	23.44	114.59	189.69	308.34
Cluster_62931	PlDIR2	5.96	1.69	0.96	2.67	164.07	6.92	21.4	144.1	0.47	0.04	0.04	1.18
Cluster_62417	PlDIR3	594.16	328.55	641.06	408.42	0.34	0	0	0	0.23	0	0	0
Cluster_64140	PlDIR4	0	0	0	0	50.7	17.91	46.69	73.6	0	0	0	0.6
Cluster_64202	PlDIR5	0	0.06	0	0.74	564.29	321.2	585.6	662.36	0	0	0	6.64
Cluster_61748	PlDIR6	22.5	49.05	26.29	36.3	5.52	8.29	2.45	4.83	0.03	0.48	0.18	0.62
Cluster_60250	PlDIR7	0	0	0	0	20.39	31.35	57.49	12.48	0	0	0	0
Cluster_60484	PlDIR8	60.86	28.28	28.43	32.5	4.1	0.71	0	0.48	63.83	39.08	13.45	91.63
Cluster_59612	PlDIR9	12.57	6.48	2.85	3.66	4.9	8.48	2.61	0	9.6	8.28	7.46	7.69
Cluster_55986	PlDIR10	0.47	1.54	2.01	0.55	4.95	2.38	10.78	4.72	0.96	0.3	3.13	1.28
Cluster_58490	PlDIR11	412.57	105.48	102.98	92.05	0.07	0	0.08	0.07	103.47	98.62	38.85	162.94
Cluster_61853	PlDIR12	1020.09	567.63	1472.48	669.22	0.4	0.59	0.06	0.04	0.03	0.03	0.43	0.24
Cluster_63153	PlDIR13	0.1	0.11	0.07	0.07	12.18	11.78	6.29	9.13	2.22	4.21	8.29	3.16
Cluster_63814	PlDIR14	0	0	0	0	0	0	0	0	1.08	2.22	1.13	3.44
Cluster_65425	PlDIR15	34.5	54.43	36.02	23.88	19.95	26.6	10.47	15.4	11.47	17.15	10.09	12.04
Phenylalanine ammonia-lyase
Cluster_10240	PAL1	1.21	6.98	6.66	5.77	94.32	8.52	7.91	60.04	32.86	25.46	6.31	16.3
Cluster_11710	PAL2	5.51	14.75	23.16	40.64	129.7	26.29	60.54	128.04	31.66	11.33	11.09	58.21
Cluster_16290	PAL3	1.88	2.35	4.2	5.75	8.08	3.34	10.25	6.66	19.8	2.84	20.48	19.56
Cluster_16925	PAL4	0.36	5.06	6.21	4.2	59.05	2.69	3.3	43.83	13.92	11.16	7.27	10.24
Cluster_255	PAL5	0.1	0.2	0.19	0.4	1.87	0.39	0.92	1.24	0.46	0.07	0.27	0.88
Cluster_28499	PAL6	0	2.44	1.99	2.46	14.74	7.21	8.9	10.17	3	0	3.11	8.78
Trans-cinnamate 4-monooxygenase
Cluster_22963	C4H1	0.02	0.05	0.04	0.01	16.39	0.38	1.48	40	1.38	0.06	0.08	5.29
Cluster_24526	C4H2	0.1	0.31	0	0	1.16	4.11	0.73	0.54	0.29	1.32	0	0.37
Cluster_25926	C4H3	19.09	34.46	41.88	74.15	526.75	309.98	310.34	452.03	167.26	121.96	97.99	220.19
Cluster_28171	C4H4	0.09	0	0.39	0.84	4.01	3.32	3.49	4.02	1.93	1.21	1.14	0.91
Cluster_28404	C4H5	0.25	0.47	0.43	0.69	1.91	2.73	0.63	3	0.39	0.22	0.3	1.29
Cluster_35234	C4H6	0	0.12	0.25	0.23	0.58	0.4	0.31	0.44	0.03	0	0.07	0.15
Cluster_48684	C4H7	0	0	0.88	0.63	2.74	3.6	2.43	5.47	0.48	0.34	0.47	5.22
Cluster_50463	C4H8	0.34	0.33	2.36	1.9	8.17	6.58	4.3	6.58	2.6	1.51	1.72	3.26
Cluster_50913	C4H9	0.01	0.69	0	0	36.96	8.01	9.46	8.17	0	1.05	2.52	2.11
Cluster_9068	C4H10	0.24	0.91	0.32	1.6	7.85	5.9	1.95	8.4	1.5	0.94	1.13	5.55
p-coumarate 3-hydroxylase
Cluster_22757	C3H1	0.72	0	0	1.08	3.73	2.7	11.76	3.41	0.57	0	1.64	2.42
Cluster_42315	C3H2	0.68	1.68	2.05	0.68	0.9	1.21	0.33	0.11	0.69	2.24	2.27	0.73
Cluster_61085	C3H3	0	1.73	0	0	3.73	13.85	5.04	0	1.71	0	2.59	0
Caffeic acid 3-O-methyltransferase
Cluster_35033	COMT1	0.03	0	0	0	2.61	1.25	0.07	3.55	0.08	0.2	0	0.47
Cluster_35969	COMT2	0	0	0.13	0	0.09	0.33	9.79	0.34	0	0	0.4	0
Cluster_37842	COMT3	0.44	0	0.06	0	40.9	7.57	26.02	28.42	0	0	0	0
Cluster_39042	COMT4	0.03	0	0	0.03	10.96	4.68	16.47	18.32	2.18	0.06	0.25	0.59
Cluster_39348	COMT5	0.17	0	0	0.24	11.17	0.48	1.14	7.71	0.21	0	0	0
Cluster_40224	COMT6	3.14	2	0.61	1.46	48.65	12.24	6.45	67.09	0.01	1.06	0	2.1
Cluster_40511	COMT7	0	0	0	0.1	11.69	1.43	0.83	3.55	0.13	0	0	0
Cluster_41898	COMT8	0	0	0	0.2	5.44	0.73	2.03	6.16	0	0.33	0	0
Cluster_42231	COMT9	0.71	0	6.48	1.01	1952.96	275.3	298.03	1873.11	15.11	1.56	5.2	19.19
Cluster_43723	COMT10	0	0	0	1.13	110.67	20.46	36.17	66.73	2.64	0	0	5.06
Cluster_44050	COMT11	8.88	6.38	10.45	10.04	907.72	154.03	165	907.44	19.2	5.13	2.85	18.6
Cluster_44099	COMT12	2.25	0	0.98	0	74.79	6.81	7.82	32.2	6.7	0	0	3.46
Cluster_44335	COMT13	0	0	0.15	0	32.88	2.62	12.15	34.29	0.23	0.24	0.71	1.23
Cluster_44554	COMT14	38.53	12.15	3.61	11.51	337.89	70.09	44.76	351.66	28.99	14.97	5.02	30.28
Cluster_44885	COMT15	0	0.07	0.03	0.04	3.36	0.43	0.18	2.88	0.11	0	0	0.14
Cluster_47517	COMT16	0.06	0.08	0	1.09	231.91	39.36	18.85	259	0.77	0	0.06	1.21
Cluster_47769	COMT17	0	0	0	0.19	124.07	34.75	4.69	158.66	0.5	0.24	0.18	2.27
Cluster_47834	COMT18	0.98	0	0	0	17.55	0	1.69	15.76	3.06	0	0.16	1.36
Cluster_48124	COMT19	0	0.48	1.44	0	26.08	8.8	0	6.28	0.01	0	0.05	0
Cluster_51765	COMT20	0.85	0	0	3.1	191.27	20.47	45.14	305.1	5.76	0.4	0	7.21
Cluster_57860	COMT21	0	0.03	0.93	0.56	95.59	24.96	156.33	282.45	1.92	0.6	3.04	9.16
Cluster_58812	COMT22	12.52	5.35	0	3.71	77.4	28.09	26.09	201.49	15.05	7.39	0.27	16.43
4-coumarate--CoA ligase
Cluster_16713	4CL1	3.79	3.05	4.68	14.71	33.39	16.48	17.89	33.01	2.96	1.7	6.07	13.73
Cluster_20910	4CL2	6.39	5.5	10.93	19.96	54.82	21.93	30.49	38.35	2.33	3.33	4.85	23.79
Cluster_24406	4CL3	3.89	3.02	3.69	2.86	45.4	22.66	24.5	34.01	21.61	11.64	17.1	10.36
Cluster_24759	4CL4	0.41	2.79	3.67	4.07	56.68	43.06	36.89	52.17	26.9	16.77	21.83	20.88
Cluster_27712	4CL5	0	0.62	0.33	2.78	1.12	2.72	7.35	0	0	0	0.99	2.91
Cluster_35175	4CL6	0.02	0.26	0.21	0.12	2.49	0.15	3.44	0.88	1.33	0.63	0.6	0.73
Caffeoyl-CoA O-methyltransferase
Cluster_30013	CCoAOMT1	0	0	0	0.02	12.1	11.69	9.19	12.97	0	0.02	0	0.03
Cluster_33804	CCoAOMT2	0	0	0	0	16.9	14.38	11.79	14.18	0	0	0	0
Cluster_53060	CCoAOMT3	0.3	1.09	1.45	0.94	4.83	3.53	2.74	3.12	1.48	1.05	2.38	2.17
Cluster_55347	CCoAOMT4	21.95	1.71	1.49	1.91	52.13	62.65	46.22	17.31	11.75	2.58	42.9	2.99
Cluster_57631	CCoAOMT5	0.47	0.03	0.16	0.3	212.8	223.37	188.98	142.3	50.07	15.38	39.26	9.53
Cluster_65209	CCoAOMT6	0	0	0.54	0	0.76	4.98	1.99	0	0	0.12	0	0.07
Cluster_72190	CCoAOMT7	0	0	0.06	0	4.07	4.18	2.92	2.39	0.84	0.12	0.51	0.57
Cinnamoyl-CoA reductase
Cluster_18292	CCR1	11.4	14.6	10.92	7.82	3.84	4.84	3.96	4.33	12.4	18.88	9.26	6.92
Cluster_25627	CCR2	12.68	12.39	11.06	10.62	42.47	33.42	27.54	57.65	13.18	12.99	10.64	17.02
Cluster_26286	CCR3	1.59	2.55	1.73	2.7	0.42	1.7	0.67	1.26	0.75	2.71	2.84	2.54
Cluster_29085	CCR4	18.51	31.79	22.78	21.95	1.99	8.09	2.36	2.37	6.66	21.3	15.14	11.69
Cluster_32637	CCR5	1.67	3.11	3.35	2.24	8.19	7.72	5.47	9.11	1.96	3.26	2.97	4.33
Cluster_44013	CCR6	11.54	14.44	19.22	18.02	116.5	12.36	25.41	87.75	12.88	8.25	23.6	19.14
Cluster_44524	CCR7	60.73	36.37	33.35	46.5	3.13	4.46	1.25	2.89	22.35	16.11	15.36	10.34
Cluster_49043	CCR8	115.02	100.89	80.22	95.91	6.58	13.73	4.87	2.96	39.41	59.32	31.5	46.9
Cluster_49779	CCR9	35.43	34.22	32.46	33.84	220.78	139.42	150.25	233.81	64.85	46.53	51.91	67.47
Cluster_50240	CCR10	53.07	55.03	43.93	34.55	17.84	20.11	9.64	8.27	78.12	71.85	64.01	53.85
Cluster_50362	CCR11	51.48	41.34	27.63	32.95	13.85	3.7	13.98	10.91	50.47	13.72	11.15	19.79
Cluster_50920	CCR12	2.82	3.7	3.03	2.93	87.71	45.4	49.2	82.36	4.19	5.18	4.54	6.84
Cluster_55291	CCR13	198.37	183.77	202.45	132.18	65.65	66.41	66.12	59.13	268.47	286.36	170.29	196.47
Cluster_55466	CCR14	49.78	52.13	47.94	53.37	0.81	8.12	1.82	5.04	20.94	28.29	29.63	26.16
Cluster_60576	CCR15	0.43	0	0.47	0	2.15	4.79	9.74	5.17	2.48	1.7	0	5.75
Cluster_60898	CCR16	61.79	73.93	48.22	64.33	20.59	14.92	33.86	27.21	139.65	170.37	109.29	121.87
Cinnamyl alcohol dehydrogenase
Cluster_38638	CAD1	21.44	22.35	14.84	24.97	13.71	15.51	7.55	20.49	26.33	29.62	17.73	23.89
Cluster_38785	CAD2	7.71	4.08	8.28	4.66	69.3	17.57	15.39	36.91	56.43	39.56	37.41	22.03
Cluster_39206	CAD3	23.48	22.94	27.85	20.05	66.2	58.82	67.51	72.21	66.86	68.43	58.93	46.86
Cluster_40154	CAD4	3.59	1.05	0.86	2.29	689.38	512.08	780.01	360.32	1.96	0.39	9.71	22.17
Cluster_40712	CAD5	21.91	23.22	23.62	38.5	20.68	14.62	10.18	20.64	20.74	16.27	21.5	28.19
Cluster_41860	CAD6	74.33	42.57	77.16	54.92	8.33	7.62	18.32	8.11	49.47	31.38	44.13	27.37
Cluster_46525	CAD7	10.45	2.33	4.6	8.11	14.43	18.07	6.42	6.57	25.75	10.55	15.61	20.64
Cluster_48106	CAD8	24.66	21.84	46.9	15.47	0	0.03	0.02	0.02	2.42	7.62	2.62	1.61
Laccase
Cluster_18562	LAC1	2.62	12.13	5.96	11.7	23.5	21.15	34.21	34.42	0.35	2.24	3.51	7.42
Cluster_17577	LAC2	1.7	6.55	6.16	2.7	98.02	114.25	96.96	109.12	0.33	0.34	3.19	2.05
Cluster_24794	LAC3	0.16	0.8	0	0	54.72	15.18	14.59	43.58	0.09	0.27	0.01	0.01
Cluster_34152	LAC4	16.14	21.03	22	14.66	24.91	27.83	11.34	17.57	24.21	20.06	14.29	11.97
Peroxidase
Cluster_47020	POX1	19.29	76.13	37.59	50.35	138.45	95.3	168.22	273.04	10.06	13.11	26.28	25.87
Cluster_47390	POX2	3.75	1.25	4.47	3.56	177.3	244.57	223.43	161.71	28.56	6.84	4.7	8.36
Cluster_49299	POX3	26.22	19.97	29.89	41.47	0.14	2.71	8.83	0	9.87	22.59	20.32	26.6
Cluster_49458	POX4	0.53	1.1	0.83	1.28	101.87	114.55	144.38	246.46	0.22	0.16	1.55	1.5
Cluster_48263	POX5	0.33	0.2	0.31	0.11	294.37	102.06	131.18	175.25	0.37	0.36	0.17	0.06
Cluster_48400	POX6	0.48	0.34	0.36	1.08	20.26	83.29	14.89	4.5	11	3.6	39.47	3.05
Cluster_48174	POX7	0	0	0	0	72.48	31.4	40.23	70.54	0	0	0	0
Cluster_46600	POX8	12.34	3.08	6.05	3.73	108.97	16.81	24.74	94.2	5.82	5.82	7.54	18.82
Cluster_53852	POX9	0.05	0.07	0.05	0.07	163.23	38.38	46.27	187.77	0.14	0.07	0.02	0.05
Cluster_46583	POX10	0.73	0.18	0.06	0.02	11.13	6.97	16.05	7.2	2.66	0.29	0.02	0.14
Cluster_45762	POX11	14.35	4.1	4.09	4.06	18.61	4.96	6.33	18.51	9.93	4.41	4.86	9.45
Cluster_45997	POX12	51.23	10.38	12.32	28.64	44.69	18.5	46.29	29.43	19.9	1.84	11.98	6.37
Cluster_43000	POX13	14.46	18.75	24.57	16.32	48.58	10.64	15.09	35.89	17.73	11.88	3.57	14.47
Cluster_48757	POX14	0.06	0.07	0.11	0.02	20.68	49.07	39.66	0.97	0.02	0.02	0.02	0.09
Cluster_39628	POX15	1.28	0.76	1.48	1.12	0.05	0.16	0.12	0.06	0.43	1.48	1.79	1.89
Cluster_52874	POX16	3.53	4.52	8.11	16.19	13.38	7.21	14.69	13.85	2.13	1.14	7.74	1.94
CYP450
Cluster_26047	CYP81Q38	26.7	123.68	92.52	63.87	242.83	32.07	102.2	213.02	8	16.71	57.47	50.11
Cinnamoyl-CoA reductase
Cluster_6776	PlCPR1	37.69	32.27	48.03	33.17	47.44	61.16	45.22	45.25	38.53	39.02	23.33	33.68
Cluster_7817	PlCPR2	5.51	4.18	4.38	2.57	18.34	9.6	11.21	13.15	5.15	4.67	6.83	7.29
Cluster_8821	PlCPR3	37.4	36.46	45.14	35.65	54.72	73.72	46.65	51.18	33.59	55.5	47.44	41.59
O-methyl transferases
Cluster_37842	PlOMT1	0.44	0	0.06	0	40.9	7.57	26.02	28.42	0	0	0	0
Cluster_42231	PlOMT2	0.71	0	6.48	1.01	1952.96	275.3	298.03	1873.11	15.11	1.56	5.2	19.19
Cluster_42467	PlOMT3	0.96	0.31	0.26	0.35	29.57	6.82	6.7	24.17	2.29	1.96	0.27	0.92
Cluster_44050	PlOMT4	8.88	6.38	10.45	10.04	907.72	154.03	165	907.44	19.2	5.13	2.85	18.6
Cluster_44554	PlOMT5	38.53	12.15	3.61	11.51	337.89	70.09	44.76	351.66	28.99	14.97	5.02	30.28
Cluster_48687	PlOMT6	0	0	0.02	0.08	9.91	8.85	9.89	12.51	0.02	0	0	0.02
