# Supplementary material for: Identification and functional characterization of the dirigent gene family in Phryma leptostachya and the contribution of PlDIR1 in lignan biosynthesis
Source: BMC Plant Biol. 2023 May 31;23:291. doi: 10.1186/s12870-023-04297-6 (PMC10230778; doi:10.1186/s12870-023-04297-6)
Supplement: Supplementary file 6 — Additional file 6: Supplementary Table S4. Primers used in this study. [file 12870_2023_4297_MOESM6_ESM.xlsx]

## Sheet: Sheet1
Supplementary Table S4. Primers used in this study
Primer name	Primer sequences (5'-3')
Primer sequences used for qRT-PCR
qPCR PlDIR1-F	GCCTCCTCATCTCCTCTGTC
qPCR PlDIR1-R	CACCACGTCCCCAAAATTGT
qPCR PlDIR2-F	CCGCCCATGTAAACAGTACG
qPCR PlDIR2-R	ATATACATCCCCTGAGCCCG
qPCR PlDIR3-F	GTGGCCGAATCCTCAATCAC
qPCR PlDIR3-R	ACAAAGTTCCAGTTCACGCC
qPCR PlDIR4-F	TAAATCAAGCGGGCCGAATG
qPCR PlDIR4-R	CTGTAGCCGTCCGATCTCTT
qPCR PlDIR5-F	TAAATCAAGCGGGCCGAATG
qPCR PlDIR5-R	CTGTAGCCGTCCGATCTCTT
qPCR PlDIR6-F	AACATCTGCAGAGGAACCGA
qPCR PlDIR6-R	ACTTCCTCCGAGCTTCTGTC
qPCR PlDIR7-F	ACGTTCGGTCAAGTTAGGGT
qPCR PlDIR7-R	CACCAGTTCCACCTACCACT
qPCR PlDIR8-F	CTGGAAGGTGGCTGAGTGTA
qPCR PlDIR8-R	TGATGGTGCTCCCCTTGTAG
qPCR PlDIR9-F	ACTTTTACGGGCCTGGATGA
qPCR PlDIR9-R	CACCATAATTCGCGACAGGG
qPCR PlDIR10-F	CTTCCCATCCACAACCAAGC
qPCR PlDIR10-R	ATCTGCCCGAATCCGTTTTG
qPCR PlDIR11-F	CCACTGATTCCGAGCCCTAT
qPCR PlDIR11-R	TCCAAGGACAGCTAGAGTGC
qPCR PlDIR12-F	CGGTCGGATCATTGTCATCG
qPCR PlDIR12-R	AAACCCTGACCTCCTGCATT
qPCR PlDIR13-F	CATCCAACAACCTCAGGCTG
qPCR PlDIR13-R	GCTCTGGACCGGGATTATGA
qPCR PlDIR14-F	GTAACCTGCTGCTATGCCAC
qPCR PlDIR14-R	GTGTCCAGCAAGCCGAAAA
qPCR PlDIR15-F	GGCCAACCCCAATACCATTC
qPCR PlDIR15-R	TCGTGGAAGTAGAAGCGGAG
Primer sequences used for vector construction
pET-29(a)-PlDIR1-F	gctgatatcggatccgaattcTACAAGCGCAAACCCCGTC
pET-29(a)-PlDIR1-R	ctcgagtgcggccgcaagcttCCAACATTCATACAAGTTAATATCAACAC
